# Supplementary material for: Straw mulch improves soil carbon and nitrogen cycle by mediating microbial community structure and function in the maize field
Source: Front Microbiol. 2023 Jul 18;14:1217966. doi: 10.3389/fmicb.2023.1217966 (PMC10391546; doi:10.3389/fmicb.2023.1217966)
Supplement: Supplementary file 2 [file Table_1.XLS]

## Sheet: Table S1
Table S1 The diversity and richness of microbiologial communities on OTUs level
	treatments	sobs	ace	chao1	shannon	simpson	coverage
fungi	S1_R	962±62.48a	1208±95.42a	1184±83.85ab	4.64±0.19a	0.03±0.01a	0.9930±0.0007ab
	S2_R	919±79.30a	1210±53.58a	1190±65.90ab	4.47±0.24a	0.04±0.01a	0.9926±0.0001b
	CK_R	854±80.95a	1226±226.41a	1168±127.85ab	4.15±0.48a	0.05±0.03a	0.9925±0.0007b
	S1_NR	886±47.63a	1122±33.42a	1118±48.75ab	4.38±0.24a	0.04±0.01a	0.9934±0.0001ab
	S2_NR	947±87.42a	1264±109.22a	1256±110.14a	4.65±0.21a	0.03±0.01a	0.9921±0.0007b
	CK_NR	788±45.57a	979±55.27a	989±73.98b	3.99±0.43a	0.08±0.05a	0.9944±0.0006a
bacteria	S1_R	2174±107.36b	3298±280.29b	3111±144.72b	6.18±0.12b	0.0086±0.0016ab	0.9679±0.0015a
	S2_R	2125±47.57b	3378±397.24ab	3008±108.92b	6.17±0.03b	0.0086±0.0005ab	0.9690±0.0016a
	CK_R	2104±15764b	3328±86.51b	3027±223.09b	5.91±0.29b	0.0121±0.0058a	0.9686±0.0023a
	S1_NR	2666±96.04a	3824±133.70ab	3875±124.97a	6.63±0.06a	0.0041±0.0001b	0.9601±0.0017b
	S2_NR	2806±124.43a	3959±79.75a	3894±83.57a	6.78±0.10a	0.0032±0.0003b	0.9595±0.0007b
	CK_NR	2697±55.54a	3818±91.54ab	3780±82.61a	6.68±0.07a	0.0038±0.0004b	0.9607±0.0010b
Notes: Different lowercase letters in the same column indicate significant differences at P<0.05(Tukey test).

## Sheet: Table S2-S3
Table S2 The difference analysis of dominant bacterial flora in maize soil between straw mulch treatments (Phylum level).
Soil location	Phylum	CK : S1		CK : S2		S1 : S2
		Mean relative abundance ±Sd(%)	P-value	Mean relative abundance ±Sd(%)	P-value	Mean relative abundance ±Sd(%)	P-value
Rhizosphere soil	Proteobacteria	49.39 ± 6.086 : 46.72 ± 2.84	0.5297	49.39 ± 6.09 : 43.95 ± 1.44	0.2063	46.72 ± 2.84 : 43.95 ± 1.44	0.2059
	Actinobacteria	23.80 ± 2.08 : 24.30 ± 3.90	0.8536	23.80 ± 2.08 : 22.03 ± 1.26	0.2763	24.30 ± 3.90 : 22.03 ± 1.26	0.3921
	Acidobacteria	7.33 ± 3.72 : 7.62 ± 2.46	0.9135	7.33 ± 3.72 ± 11.91 ± 1.55	0.1198	7.62 ± 2.46 : 11.91 ± 1.55	0.0628
	Chloroflexi	5.92 ± 1.42 : 6.29 ± 1.20	0.7495	5.92 ± 1.42 : 7.87 ± 0.74	0.1028	6.29 ± 1.20 : 7.87 ± 0.74	0.1248
	Bacteroidetes	4.72 ± 1.17 : 6.89 ± 0.38	0.0378 *	4.72 ± 1.17 : 5.03 ± 0.41	0.6948	6.89 ± 0.38 : 5.03 ± 0.41	0.0045 **
	Firmicutes	3.03 ± 0.56 : 1.17 ± 0.16	0.0053 **	3.03 ± 0.56 : 0.87 ± 0.07	0.0028 **	1.17 ± 0.16 : 0.87 ± 0.07	0.0406 *
	Patescibacteria	1.18 ± 0.49 : 1.62 ± 0.41	0.3007	1.18 ± 0.49 : 1.53 ± 0.15	0.3067	1.62 ± 0.41 : 1.53 ± 0.15	0.7322
	Verrucomicrobia	1.07 ± 0.73 ± 1.20 ± 0.79	0.8521	1.07 ± 0.73 : 2.36 ± 0.85	0.117	1.20 ± 0.79 : 2.36 ± 0.85	0.1576
Non-rhizosphere soil	Proteobacteria	32.41 ± 2.22 : 35.07 ± 4.02	0.3722	32.41 ± 2.22 : 34.05 ± 0.99	0.307	35.07 ± 4.02 : 34.05 ± 0.99	0.6919
	Actinobacteria	19.09 ± 2.28 : 18.57 ± 3.41	0.8391	19.09 ± 2.28 : 21.32 ± 2.76	0.3405	18.57 ± 3.41 : 21.32 ± 2.76	0.3392
	Acidobacteria	16.32 ± 3.21 : 17.77 ± 1.97	0.541	16.32 ± 3.21 : 14.66 ± 2.32	0.5075	17.77 ± 1.97 : 14.66 ± 2.32	0.151
	Chloroflexi	13.09 ± 0.67 : 11.49 ± 1.04	0.0886	13.09 ± 0.67 : 12.27 ± 0.96	0.2895	11.49 ± 1.04 : 12.27 ± 0.96	0.3959
	Bacteroidetes	3.5 ± 0.74 : 3.85 ± 1.11	0.6732	3.50 ± 0.74 : 5.04 ± 1.22	0.1333	3.85 ± 1.11 : 5.04 ± 1.22	0.2775
	Firmicutes	2.96 ± 0.20 : 2.61 ± 0.32	0.1904	2.96 ± 0.20 : 2.66 ± 0.87	0.6005	2.61 ± 0.32 : 2.66 ± 0.87	0.9281
	Gemmatimonadetes	2.04 ± 0.11 : 2.63 ± 0.30	0.0317 *	2.04 ± 0.11 : 2.21 ± 0.18	0.1921	2.63 ± 0.30 : 2.21 ± 0.18	0.1019
	Verrucomicrobia	2.85 ± 1.08 : 1.20 ± 0.55	0.0782	2.85 ± 1.08 : 1.61 ± 0.84	0.243	1.20 ± 0.55 : 1.61 ± 0.84	0.5186
	Planctomycetes	2.02 ± 0.38 : 1.30 ± 0.47	0.108	2.02 ± 0.38 : 1.20 ± 0.27	0.0383 *	1.30 ± 0.47 : 1.20 ± 0.27	0.7719
	Cyanobacteria	1.36 ± 0.56 : 1.05 ± 0.21	0.4189	1.36 ± 0.56 : 0.97 ± 0.03	0.291	1.05 ± 0.21 : 0.97 ± 0.03	0.5339
Note: The Student's t-test was performed on the species' relative abundance to identify the differences between groups. The confidence intervals were 95%. The multiple test correction of P-values used FDR(false discovery rate). The P-value right “*” represent significance of different, * 0.01 < P ≤ 0.05, ** 0.001 < P ≤ 0.01, *** P ≤ 0.001.
Table S3 The difference analysis of dominant fungal flora in maize soil between straw mulch treatments (Phylum level).
Soil location	Phylum	CK : S1		CK : S2		S1 : S2
		Mean relative abundance ±Sd(%)	P-value	Mean relative abundance ±Sd(%)	P-value	Mean relative abundance ±Sd(%)	P-value
Rhizosphere soil	Ascomycota	81.05 ± 2.28 : 76.26 ± 1.52	0.0388 *	81.05 ± 2.28 : 65.67 ± 2.88	0.0019 **	76.26 ± 1.52 : 65.67 ± 2.88	0.0049 **
	Basidiomycota	8.33 ± 0.35 : 11.47 ± 0.44	0.0006 ***	8.33 ± 0.35 : 21.55 ± 3.72	0.0036 **	11.47 ± 0.44 : 21.55 ± 3.72	0.0096 **
	Mortierellomycota	6.60 ± 2.09 : 7.61 ± 1.56	0.5388	6.60 ± 2.09 : 8.52 ± 1.35	0.2527	7.61 ± 1.56 : 8.52 ± 1.35	0.4884
Non-rhizosphere soil	Ascomycota	65.49 ± 13.48 ： 70.74 ± 4.33	0.5551	65.49 ± 13.48 ：73.21 ± 1.68	0.3807	70.74 ± 4.327 : 73.21 ± 1.682	0.4102
	Mortierellomycota	24.26 ± 13.36 ：15.55 ± 3.81	0.3385	24.26 ± 13.36 ： 9.69 ± 2.07	0.1353	15.55 ± 3.81 : 9.69 ± 2.07	0.079
	Basidiomycota	6.31 ± 1.48 ：8.914 ± 2.43	0.1888	6.31 ± 1.48 ： 11.38 ± 3.71	0.0927	8.91 ± 2.43 : 11.38 ± 3.71	0.3894
Note: The Student's t-test was performed on the species' relative abundance to identify the differences between groups. The confidence intervals were 95%. The multiple test correction of P-values used FDR (false discovery rate). The P-value right “*” represent significance of different, * 0.01 < P ≤ 0.05, ** 0.001 < P ≤ 0.01, *** P ≤ 0.001. t-test

## Sheet: Table S4
Table S5 The prediction of bacterial FAPROTAX functions in maize rhizosphere soil.
Functional groups	Mean propotions (%)			Standard deviation (%)			P-values (corrected)
	CK_R	S1_R	S2_R	CK_R	S1_R	S2_R
chemoheterotrophy	31.402	35.3137	36.0844	1.6841	0.29801	0.227222	0.0316307
aerobic_chemoheterotrophy	27.6478	33.7455	34.2588	1.72462	0.430954	0.380015	0.0108732
animal_parasites_or_symbionts	5.89919	1.57838	1.5712	1.81899	0.378088	0.0821001	0.0377659
aromatic_compound_degradation	4.84004	2.35765	2.27412	1.57254	0.375165	0.022932	0.0958092
human_pathogens_all	3.77963	0.96185	0.876509	1.8197	0.333687	0.0114047	0.0964948
fermentation	3.74472	1.09987	0.914262	0.629999	0.159359	0.138268	0.0062517
nitrate_reduction	3.38335	2.18237	1.83804	0.433862	0.0968961	0.184449	0.0219696
ureolysis	2.34197	3.46695	3.7177	0.321649	0.213266	0.236094	0.0220144
nitrogen_fixation	2.02159	3.19658	3.67336	0.417664	0.292592	0.120488	0.0240014
human_gut	2.01714	0.438146	0.491906	0.341206	0.0254059	0.0836111	0.00723274
mammal_gut	2.01714	0.438146	0.491906	0.341206	0.0254059	0.0836111	0.0108491
cellulolysis	1.5909	1.82901	2.15192	0.159959	0.263429	0.119071	0.108079
phototrophy	0.681624	1.21814	0.843972	0.0712616	0.0825265	0.0340036	0.00736261
photoheterotrophy	0.649832	1.08178	0.762502	0.0847347	0.119797	0.0326449	0.0304843
nitrification	0.495157	0.631209	0.492656	0.123632	0.0691955	0.0130817	0.29473
chloroplasts	0.440823	0.937482	0.605909	0.409119	0.534545	0.118066	0.518825
hydrocarbon_degradation	0.429474	0.442145	0.639013	0.0423727	0.0693367	0.042478	0.0416963
aromatic_hydrocarbon_degradation	0.424759	0.422614	0.606696	0.0431611	0.0640605	0.035285	0.0429134
dark_oxidation_of_sulfur_compounds	0.364325	0.644291	0.51978	0.105161	0.0366302	0.0355025	0.0480823
predatory_or_exoparasitic	0.361617	0.469336	0.627712	0.14805	0.0109846	0.043804	0.105451
aerobic_ammonia_oxidation	0.330334	0.37735	0.331152	0.0976915	0.0385963	0.0171301	0.734298
nitrate_respiration	0.324451	0.432471	0.382036	0.0342101	0.0566744	0.0530668	0.225513
nitrogen_respiration	0.324451	0.432471	0.382036	0.0342101	0.0566744	0.0530668	0.220502
plant_pathogen	0.271877	0.262599	0.280627	0.0589848	0.0455778	0.0134451	0.935457
iron_respiration	0.269166	0.346394	0.302067	0.0280786	0.0354292	0.0359911	0.200163
respiration_of_sulfur_compounds	0.262701	0.156555	0.159905	0.0108672	0.024082	0.0403489	0.0440651
photoautotrophy	0.254128	0.624972	0.406862	0.0358442	0.0201053	0.00902047	0.000905303
sulfate_respiration	0.245485	0.154147	0.157168	0.0180886	0.0226264	0.0419781	0.067991
anoxygenic_photoautotrophy	0.222336	0.488613	0.325392	0.0475936	0.0797847	0.0135673	0.0319526
methylotrophy	0.205412	0.281232	0.315575	0.0370276	0.0473736	0.0430561	0.149714
chitinolysis	0.204768	0.357033	0.344348	0.0388984	0.0693941	0.0332471	0.0764143
methanol_oxidation	0.202633	0.274022	0.302145	0.0366567	0.0476139	0.040509	0.175016
nitrite_respiration	0.189042	0.300656	0.181876	0.0252732	0.0690563	0.00686485	0.09866
human_pathogens_pneumonia	0.178143	0.177078	0.385575	0.0620521	0.0177404	0.023503	0.0205025
aerobic_nitrite_oxidation	0.164823	0.253858	0.161503	0.0262974	0.0365183	0.010684	0.0591447
denitrification	0.161507	0.293433	0.173599	0.0211146	0.0662735	0.0066866	0.0656189
nitrate_denitrification	0.161507	0.293433	0.173599	0.0211146	0.0662735	0.0066866	0.0633562
nitrite_denitrification	0.161507	0.293433	0.173599	0.0211146	0.0662735	0.0066866	0.0706665
nitrous_oxide_denitrification	0.161507	0.293433	0.173599	0.0211146	0.0662735	0.0066866	0.0680492
intracellular_parasites	0.143892	0.163401	0.261197	0.0874167	0.0228589	0.049382	0.24128
anoxygenic_photoautotrophy_S_oxidizing	0.143355	0.27561	0.16142	0.0260981	0.0592893	0.00349888	0.0627973
dark_thiosulfate_oxidation	0.126871	0.178038	0.187026	0.0452905	0.0477398	0.0292309	0.408082
manganese_oxidation	0.124531	0.150165	0.193771	0.0228698	0.0186187	0.0249011	0.0996127
fumarate_respiration	0.108218	0.0443065	0.121713	0.00968989	0.00184902	0.0496457	0.122003
aerobic_anoxygenic_phototrophy	0.104098	0.156853	0.166722	0.0377954	0.0424855	0.0286352	0.31755
dark_hydrogen_oxidation	0.0975176	0.0456933	0.0461824	0.00255601	0.0123012	0.00437187	0.00734143
sulfite_respiration	0.0525488	0.0122541	0.0231591	0.0102174	0.00806037	0.00729792	0.0333833
plastic_degradation	0.0439141	0.0289332	0.0149832	0.00558453	0.00839533	0.00409733	0.0372253
aliphatic_non_methane_hydrocarbon_degradation	0.0360013	0.0448729	0.0285143	0.0015714	0.0162357	0.00585227	0.382152
cyanobacteria	0.0317918	0.13636	0.08147	0.0137424	0.0682589	0.00457605	0.153979
oxygenic_photoautotrophy	0.0317918	0.13636	0.08147	0.0137424	0.0682589	0.00457605	0.150224
thiosulfate_respiration	0.0295136	0.00722357	0.00827686	0.00560948	0.00513666	0.00899256	0.0668606
dark_sulfide_oxidation	0.0288796	0.0211181	0.0203384	0.00625908	0.00941393	0.00320347	0.471766
ligninolysis	0.0240864	0.0214808	0.0203384	0.00300721	0.00186278	0.00320347	0.479571
reductive_acetogenesis	0.0193238	0.0147009	0.00814195	0.00651461	0.00805672	0.000126068	0.306891
sulfur_respiration	0.0191937	0.00240786	0.00273631	0.00855734	0.00171222	0.00193531	0.0680513
xylanolysis	0.00282081	0.00465383	0.00403701	0.00210513	0.00329484	0.00330976	0.853765
methanotrophy	0.00277862	0.00720957	0.0134302	0.00044719	0.0003628	0.0104476	0.334018
manganese_respiration	0	0	0	0	0	0	1
Note: The one-way ANOVA analysis was based on the OTUs relative abundance, which was accumulated involving the same environmental function. The confidence intervals were 95% and the multiple test P-values were recorrected with Benjamini & Hochberg.

## Sheet: Table S5
Table S5 The prediction of bacterial FAPROTAX functions in maize non-rhizosphere soil.
Functional groups	Mean proportions (%)			Standard deviation (%)			P-values (corrected)
	CK_NR	S1_NR	S2_NR	CK_NR	S1_NR	S2_NR
chemoheterotrophy	31.4675	31.6678	32.8861	0.308369	0.115971	0.237792	0.0546785
aerobic chemoheterotrophy	30.2548	30.1819	31.3245	0.243323	0.217532	0.292738	0.101505
nitrogen fixation	3.09376	3.41848	2.97998	0.560345	0.105517	0.563539	0.801888
cellulolysis	2.5208	3.35535	3.01667	0.56406	0.641462	0.554577	0.743527
nitrification	2.35599	2.80335	2.22577	0.403608	0.399013	0.235318	0.641794
nitrate reduction	2.18679	2.65809	2.46839	0.311476	0.382874	0.167758	0.673379
predatory or exoparasitic	1.46999	1.94956	1.61919	0.346434	0.0555086	0.11699	0.385635
aerobic ammonia oxidation	1.60113	1.90671	1.58532	0.315753	0.286242	0.203466	0.77746
ureolysis	2.31907	1.8543	2.23029	0.370018	0.0182875	0.165526	0.448384
chloroplasts	1.77653	1.51152	1.32528	0.365175	0.228692	0.0263895	0.584634
nitrate respiration	1.01044	1.17575	1.0672	0.193973	0.0853306	0.0690054	0.73329
nitrogen respiration	1.01044	1.17575	1.0672	0.193973	0.0853306	0.0690054	0.714487
fermentation	0.749275	1.12816	1.22385	0.0451139	0.0379779	0.115126	0.0950824
iron respiration	0.594646	1.10905	0.920831	0.244926	0.208144	0.0640599	0.340187
animal parasites or symbionts	1.85168	1.0576	1.07106	1.35241	0.173623	0.128602	0.772886
aromatic compound degradation	2.48933	1.02074	1.6128	1.18677	0.299711	0.107505	0.443494
human pathogens all	1.53787	0.694448	0.708379	1.25954	0.0463075	0.139995	0.763268
aerobic nitrite oxidation	0.754859	0.896639	0.640445	0.0907143	0.115218	0.0351275	0.286997
phototrophy	0.858349	0.741204	0.705046	0.0836975	0.0559846	0.138561	0.66168
photoheterotrophy	0.726757	0.612467	0.571749	0.0771475	0.0271013	0.0836903	0.365356
intracellular_parasites	0.558991	0.611324	0.541912	0.0200073	0.115204	0.0955524	0.887362
photoautotrophy	0.654734	0.595482	0.485635	0.0265824	0.0380951	0.108148	0.373433
human_pathogens_pneumonia	0.409745	0.544555	0.4548	0.0576626	0.0405333	0.127585	0.676574
respiration_of_sulfur_compounds	0.385315	0.509351	0.594783	0.146528	0.23225	0.20719	0.800782
sulfate_respiration	0.367674	0.490428	0.571749	0.148244	0.222187	0.19381	0.806405
anoxygenic_photoautotrophy	0.523142	0.466745	0.352338	0.0205732	0.00880765	0.0556599	0.0834833
nitrite_respiration	0.543483	0.456071	0.372482	0.0288726	0.0169901	0.0898405	0.261044
denitrification	0.539411	0.443446	0.355053	0.0248401	0.00971434	0.0710944	0.095804
nitrate_denitrification	0.539411	0.443446	0.355053	0.0248401	0.00971434	0.0710944	0.0870945
nitrite_denitrification	0.539411	0.443446	0.355053	0.0248401	0.00971434	0.0710944	0.119755
nitrous_oxide_denitrification	0.539411	0.443446	0.355053	0.0248401	0.00971434	0.0710944	0.106449
anoxygenic_photoautotrophy_S_oxidizing	0.514169	0.430696	0.334231	0.0239518	0.0188615	0.0598464	0.101356
fumarate_respiration	0.165085	0.403475	0.312589	0.0632319	0.0240938	0.0284005	0.0758902
human_gut	0.235231	0.322784	0.275384	0.112411	0.193989	0.0682469	0.908861
mammal_gut	0.235231	0.322784	0.275384	0.112411	0.193989	0.0682469	0.926339
manganese_oxidation	0.263688	0.292105	0.330794	0.0349461	0.0703585	0.0434089	0.70057
hydrocarbon_degradation	0.211403	0.215572	0.258449	0.0512962	0.0427599	0.0542595	0.791531
dark_oxidation_of_sulfur_compounds	0.24848	0.213281	0.328192	0.0337364	0.01421	0.0299237	0.122196
chitinolysis	0.242372	0.196165	0.29108	0.0310665	0.0325257	0.0200628	0.21073
methylotrophy	0.271478	0.181815	0.259432	0.0576972	0.030779	0.0173636	0.333564
methanol_oxidation	0.253837	0.171232	0.247698	0.0566024	0.0235975	0.0155184	0.355929
cyanobacteria	0.131592	0.128736	0.133297	0.00656819	0.0293308	0.0560128	1.00926
oxygenic_photoautotrophy	0.131592	0.128736	0.133297	0.00656819	0.0293308	0.0560128	0.992156
aromatic_hydrocarbon_degradation	0.17219	0.116517	0.122927	0.0510168	0.0414243	0.0169654	0.667807
plant_pathogen	0.0857656	0.0843049	0.0995202	0.0175291	0.020251	0.0432403	0.914903
dark_thiosulfate_oxidation	0.120942	0.0656755	0.103273	0.0289224	0.0222527	0.0139874	0.345833
dark_hydrogen_oxidation	0.0516288	0.061353	0.0714901	0.0226533	0.011386	0.00618555	0.743444
aliphatic_non_methane_hydrocarbon_degradation	0.0829249	0.059584	0.0639244	0.009988	0.0489124	0.0164638	0.876752
aerobic_anoxygenic_phototrophy	0.105075	0.059257	0.0893402	0.0262891	0.013592	0.00320575	0.335561
sulfite_respiration	0.0364696	0.0336876	0.0472618	0.00969708	0.0163783	0.00999278	0.787642
ligninolysis	0.0267542	0.0297511	0.0369737	0.0172079	0.0199779	0.00979309	0.892463
reductive_acetogenesis	0.0396936	0.0274584	0.0298409	0.0211546	0.0129414	0.0137624	0.875491
dark_sulfide_oxidation	0.0235651	0.0273177	0.0163976	0.0148978	0.0156342	0.0122134	0.869114
sulfur_respiration	0.0206029	0.0189233	0.0210767	0.00774443	0.0102152	0.016331	1.01685
xylanolysis	0.0267109	0.0126683	0.0347703	0.0134672	0.00512931	0.00429715	0.371318
thiosulfate_respiration	0.0165309	0.0126249	0.0193849	0.00787114	0.0088585	0.0191204	0.921865
methanotrophy	0.0176408	0.0105826	0.0117332	0.00481661	0.00788314	0.00958611	0.817856
plastic_degradation	0.0323681	0.00628812	0.0083313	0.0364633	0.00889275	0.00348821	0.797002
manganese_respiration	0.00622947	0	0	0.00570653	0	0	0.425448
Note: The one-way ANOVA analysis was based on the OTUs relative abundance, which was accumulated involving the same environmental function. The confidence intervals were 95% and the multiple test P-values were recorrected with Benjamini & Hochberg.

## Sheet: Table S6-S7
Table S6 Function annotation of a fungal guild type based on FUNGuild with straw mulch in maize rhizosphere soil.
Guild	Mean proportions (%)			Standard deviation (%)			p-values (corrected)
	CK_R	S1_R	S2_R	CK_R	S1_R	S2_R
Undefined saprotroph	41.7267	36.3891	36.6208	4.60006	2.84997	1.12647	0.552106
Fungal parasite-Undefined saprotroph	6.55407	8.60326	14.0353	0.577375	0.419364	3.02226	0.102698
Endophyte-Litter/Soil/Undefined saprotroph	7.37282	9.03929	10.1118	1.79364	1.46879	1.27014	0.542075
Pathogen-Soil/Wood saprotroph-Endophyte	19.5067	12.8484	9.85987	1.36171	2.57403	0.264686	0.0381541
Plant pathogen	9.86256	11.2478	7.89608	2.74694	1.03031	0.360625	0.585889
Pathogen-Dung/Plant/Wood saprotroph	3.25038	4.69239	4.09259	0.687751	0.532849	0.101059	0.329909
Endophyte-Lichen parasite-Undefined saprotroph	1.68591	3.79945	2.64686	0.650615	0.311208	0.113601	0.0594291
Animal pathogen-Undefined saprotroph	1.01835	1.14074	1.73025	0.286871	0.207733	0.433501	0.496312
Wood saprotroph	0.37755	0.587463	1.5758	0.356607	0.256373	1.47064	0.709261
Pathogen-Endophyte-Fungal parasite-Wood saprotroph	0.314479	2.37995	1.50164	0.0517043	0.295518	0.147707	0.0022264
Endophyte-Litter/Wood saprotroph	0.0256149	0.095398	1.39291	0.00904483	0.0265875	0.117736	0.00016716
Ectomycorrhizal	0.61503	0.599556	1.25522	0.146737	0.0958268	0.0925476	0.0244735
Undefined/Wood saprotroph	0.334323	0.84904	1.17274	0.0333178	0.0149682	0.11861	0.00162007
Note: The one-way ANOVA analysis was based on the OTUs relative abundance, which was accumulated involving the same fungal guild type. The confidence intervals were 95% and the multiple test P-values were recorrected with Benjamini & Hochberg.
Table S7 Function annotation of a fungal guild type based on FUNGuild with straw mulch in maize non-rhizosphere soil.
Guild	Mean proportions (%)			Standard deviation (%)			p-values (corrected)
	CK_NR	S1_NR	S2_NR	CK_NR	S1_NR	S2_NR
Undefined saprotroph	33.3391	34.9225	34.189	8.82652	4.95395	2.38378	1.08375
Endophyte-Litter/Soil/Undefined saprotroph	27.0742	18.7413	12.2402	11.665	4.5703	2.44511	0.694588
Pathogen-Soil/Wood saprotroph-Endophyte	11.9984	13.7593	10.1439	0.877161	0.693376	2.23683	0.597366
Plant pathogen	7.81494	7.45989	7.41582	1.49254	0.909655	1.87219	1.08748
Pathogen-Dung/Plant/Wood saprotroph	6.00649	6.57822	7.02302	0.833623	1.22957	1.85958	0.906579
Fungal parasite-Undefined saprotroph	4.1797	6.90993	6.02274	0.516768	2.77279	2.80057	0.767915
Undefined/Wood saprotroph	1.31088	0.69066	3.83974	0.373543	0.0935513	1.47284	0.292217
Soil saprotroph	1.11248	0.57647	0.240431	0.389392	0.189253	0.066269	0.372293
Ectomycorrhizal	0.885021	1.32318	1.13094	0.311433	0.11058	0.481075	0.737991
Wood saprotroph	0.524904	1.59133	5.39634	0.272772	1.71394	3.75203	0.640879
Endophyte-Lichen parasite-Undefined saprotroph	0.498724	1.1962	2.57972	0.198761	0.0471454	0.498975	0.0462796
Endophyte-Fungal parasite-Wood saprotroph	0.166562	0.912699	2.37916	0.0386835	0.193144	0.286117	0.00863689
Note: The one-way ANOVA analysis was based on the OTUs relative abundance, which was accumulated involving the same fungal guild type. The confidence intervals were 95% and the multiple test P-values were recorrected with Benjamini & Hochberg.

## Sheet: Table S8-S9
Table S8 The Pearson correlates relationship among maize rhizosphere soil organic acids, enzymes, and components of carbon and nitrogen under straw mulch.
	MT	TN	AN	AMN	NN	DON	TOC	POC	DOC	ROC	MBC	cellulase	sucrase	amylase	urease	protease	catalase	OA	MOA	MIA	CA	SA
MT		0.278925	0.0104516	0.692095	0.305529	0.0598652	0.0449495	0.0967393	3.85e-05	0.0011105	8.87e-07	0.00161971	0.0532839	0.873547	0.627104	0.0516678	0.0150613	0.98613	0.0457823	7.39e-06	0.616265	0.00798619
TN	0.405486		0.0448123	0.484663	0.216267	0.49559	0.0719034	0.93147	0.260294	0.0797825	0.239344	0.417324	0.399913	0.771157	0.840786	0.534765	0.0818622	0.233106	0.565707	0.274055	0.302983	0.644611
AN	0.794944	0.677823		0.317805	0.19465	0.161058	0.0649381	0.848961	0.053027	0.0381408	0.00433533	0.00511611	0.401916	0.497072	0.487967	0.0173893	0.127051	0.165958	0.349082	0.00268099	0.668005	0.0940071
AMN	0.154163	0.268593	0.376585		0.587316	0.579664	0.999721	0.959224	0.884978	0.803139	0.769087	0.831955	0.876753	0.486429	0.409799	0.252216	0.590912	0.254046	0.444138	0.499925	0.996002	0.910704
NN	0.385505	0.456938	0.476551	-0.210158		0.204118	0.624492	0.599353	0.418046	0.29407	0.19086	0.175939	0.967461	0.972097	0.144421	0.564361	0.277281	0.483087	0.98377	0.314028	0.627587	0.227326
DON	0.646562	0.262155	0.50964	0.214373	0.467819		0.244585	0.105688	0.102423	0.0319896	0.0748014	0.204181	0.202559	0.647908	0.849214	0.687124	0.0615082	0.666044	0.0624402	0.0430536	0.636016	0.429219
TOC	0.67751	0.624998	0.63717	0.000137182	0.189946	0.432811		0.476285	0.0201299	0.00529178	0.0610728	0.262746	0.00345631	0.909176	0.420267	0.344666	0.117923	0.514568	0.807259	0.0567073	0.738816	0.506868
POC	0.586756	0.0336715	0.0744846	-0.0200225	0.203566	0.574478	0.27357		0.0372921	0.0549683	0.179165	0.464216	0.0568822	0.147897	0.807095	0.987422	0.0408508	0.251205	0.0820388	0.228826	0.553417	0.252519
DOC	-0.960589	-0.420075	-0.660056	-0.0566122	-0.309268	-0.578882	-0.749274	-0.696031		0.000170712	0.000432325	0.0210844	0.0083101	0.914396	0.747835	0.139607	0.0063108	0.711607	0.102689	0.0012996	0.934006	0.021245
ROC	0.895071	0.612086	0.693863	0.0974005	0.393997	0.710354	0.833086	0.656118	-0.939321		0.00320784	0.0667668	0.00551285	0.889165	0.780507	0.331709	0.00159383	0.961141	0.210729	0.00440288	0.858145	0.115876
MBC	0.986677	0.437158	0.842777	0.114596	0.480114	0.620151	0.644282	0.491364	-0.920444	0.856313		0.000204663	0.116557	0.677142	0.750728	0.0362844	0.0222968	0.924472	0.0732759	5.49e-06	0.538398	0.00340498
cellulase	0.882704	0.309724	0.83477	0.0829632	0.494539	0.467762	0.418124	0.280805	-0.745652	0.633898	0.936034		0.485538	0.370988	0.73381	0.0171656	0.140124	0.845512	0.0812567	0.000860165	0.292655	0.000975069
sucrase	0.65953	0.320827	0.319539	-0.0606848	-0.0159761	0.469241	0.853079	0.652322	-0.808736	0.831019	0.560385	0.268075		0.535291	0.455097	0.699757	0.076515	0.735405	0.398144	0.115114	0.633949	0.524175
amylase	0.0622734	0.113546	0.261286	-0.267549	-0.0136988	-0.177421	0.0446574	-0.523681	0.042083	-0.054541	0.161982	0.339781	-0.239231		0.857666	0.839317	0.877422	0.798787	0.86958	0.705438	0.048828	0.488244
urease	-0.188541	0.0785569	-0.26664	-0.314496	0.52751	-0.0743587	-0.307868	0.0954131	0.125414	-0.108811	-0.123937	-0.132593	-0.286325	-0.0701552		0.548042	0.563268	0.334364	0.34796	0.551972	0.538697	0.662723
protease	0.662868	0.239531	0.760351	0.426572	0.222863	0.156757	0.357649	0.00617433	-0.532903	0.366689	0.698646	0.761305	0.150175	0.0792895	-0.232011		0.506852	0.396727	0.315149	0.0268721	0.56641	0.0528639
catalase	0.770714	0.608811	0.547507	0.208184	0.406753	0.643467	0.55867	0.687145	-0.824	0.883261	0.741205	0.532319	0.61734	-0.0603535	0.223473	0.25558		0.601005	0.247404	0.028737	0.853567	0.0845868
OA	-0.00680858	0.442398	0.504582	0.42509	0.269527	0.167819	0.251109	-0.427392	0.144031	0.0190806	0.0371175	0.0762018	-0.131775	-0.0995896	-0.364822	0.322883	-0.202665		0.568168	0.783219	0.575585	0.434677
MOA	-0.675622	0.222113	-0.354607	-0.293023	0.00796718	-0.641735	-0.0953304	-0.608535	0.578521	-0.461855	-0.622687	-0.609759	-0.321968	0.0642405	0.355378	-0.3785	-0.430495	0.220743		0.0424872	0.161972	0.113979
MIA	0.975505	0.409249	0.863791	0.259617	0.379311	0.681894	0.652665	0.446038	-0.890091	0.842047	0.977519	0.902669	0.562208	0.147226	-0.229799	0.725731	0.719922	0.10744	-0.683227		0.397409	0.013645
CA	-0.194383	0.387377	-0.166786	-0.00196255	0.188281	-0.183763	0.130026	0.228987	0.0324233	0.0699169	-0.237466	-0.395058	0.18487	-0.668899	0.237297	-0.221721	0.0721929	0.216628	0.50869	-0.322442		0.395336
SA	0.811026	0.179176	0.590642	-0.0439034	0.447322	0.302258	0.255571	0.426326	-0.745054	0.561244	0.853733	0.899013	0.24558	0.266477	0.169572	0.660391	0.604598	-0.298863	-0.563654	0.777553	-0.323783
Note: The right-upper and left-bottom parts of the table show the p-value and r-value of the Pearson correlation, respectively.MT: straw mulch treatments; TN: total nitrogen; AN: available nitrogen; AMN: ammonium nitrogen; NN: nitrate nitrogen; DOC: dissolved organic nitrogen; TOC: total organic nitrogen; POC: particulate organic nitrogen; ROC: readily-oxidizable organic carbon; MBC: microbial bi…
Table S9 The Pearson correlates relationship among maize non-rhizosphere soil organic acids, enzymes and components of carbon and nitrogen under straw mulch.
	MT	TN	AN	AMN	NN	DON	TOC	POC	DOC	ROC	MBC	cellulase	sucrase	amylase	urease	protease	catalase	OA	MOA	MIA	CA	SA
MT		0.178285	0.000475058	0.00227486	0.0105164	0.109326	0.314413	0.000904562	0.00149462	0.00311119	0.000996445	0.00653723	0.0308142	0.000505909	0.252211	0.0130601	0.82809	2.26089e-05	6.96347e-05	0.792834	0.881332	0.000804287
TN	0.492227		0.441149	0.510724	0.191411	0.0956108	0.112289	0.554533	0.0879607	0.0526972	0.11274	0.597412	0.885872	0.0769853	0.524401	0.56031	0.175867	0.28012	0.414604	0.844815	0.0556664	0.111639
AN	0.918221	0.294862		0.00667758	0.0349716	0.0866412	0.861147	0.00301407	0.00287441	0.0178974	0.00386131	0.0221776	0.0396201	0.0075555	0.30799	0.0332507	0.857985	0.00239669	0.00105608	0.567284	0.75065	0.0349344
AMN	0.870282	0.253333	0.820975		0.0132058	0.440769	0.696809	0.0079412	0.0959626	0.0804399	0.104578	0.00015518	0.000981617	0.0411938	0.345837	0.000366346	0.651588	0.000153994	0.00244338	0.38544	0.887238	0.00395932
NN	0.794557	0.479593	0.702124	0.77977		0.62108	0.787244	0.009486	0.0887859	0.150424	0.058627	0.0135644	0.010684	0.0160569	0.354726	0.00874611	0.411991	0.0121061	0.0787696	0.168445	0.827729	0.00197325
DON	0.569667	0.588353	0.601476	0.295096	0.191783		0.392054	0.434872	0.00694334	0.00238272	0.0380781	0.53883	0.892738	0.0961828	0.641705	0.760794	0.0666767	0.257967	0.0999779	0.589401	0.392093	0.383693
TOC	0.379032	0.56582	0.0684259	0.151708	0.105407	0.325912		0.802984	0.244216	0.108844	0.252681	0.843623	0.772436	0.199959	0.848813	0.988399	0.759059	0.370232	0.295299	0.0563586	0.549165	0.172436
POC	0.901219	0.228361	0.858958	0.811348	0.8009	0.298742	0.0974786		0.03601	0.084819	0.0112709	0.004134	0.0050932	0.0119818	0.0252857	0.0034165	0.368905	0.00119541	0.00464916	0.467162	0.38062	0.00921724
DOC	-0.885458	-0.599495	-0.860937	-0.587854	-0.598265	-0.818854	-0.433116	-0.699366		0.000159118	1.29865e-05	0.162553	0.370014	0.000669672	0.622007	0.246966	0.716124	0.0195796	0.00537638	0.773646	0.923877	0.03386
ROC	0.857618	0.660734	0.758214	0.611045	0.52093	0.868485	0.570299	0.604242	-0.940549		0.00222523	0.115538	0.454519	0.00518364	0.819751	0.241187	0.410359	0.0178604	0.00408161	0.595842	0.652806	0.0274233
MBC	0.898367	0.565239	0.848133	0.575967	0.64893	0.694022	0.426194	0.790174	-0.971194	0.871129		0.15285	0.271841	0.000165224	0.334803	0.187733	0.970616	0.0157539	0.00688756	0.835961	0.846495	0.0220739
cellulase	0.822119	0.204626	0.741635	0.94098	0.777956	0.237221	0.0771429	0.845	-0.508088	0.561671	0.518315		0.00103629	0.0998754	0.14652	0.000145803	0.646693	0.000678751	0.00840367	0.304206	0.746039	0.00916177
sucrase	0.713735	0.0561701	0.690159	0.898814	0.793566	-0.0527745	-0.112898	0.834993	-0.340431	0.286677	0.410971	0.897187		0.148887	0.102643	3.38664e-05	0.2548	0.00661147	0.0515499	0.109605	0.578773	0.0256251
amylase	0.916701	0.616575	0.814169	0.686316	0.76616	0.587542	0.471626	0.786222	-0.909567	0.834118	0.939895	0.582378	0.5226		0.505118	0.0854908	0.797919	0.00874585	0.00715839	0.973114	0.877373	0.00177223
urease	0.426575	-0.24545	0.383702	0.356841	0.350745	-0.180725	-0.0745582	0.730885	-0.191284	0.0890661	0.364514	0.525192	0.578582	0.256589		0.147665	0.126364	0.191202	0.252955	0.724175	0.0997201	0.38352
protease	0.780516	0.225125	0.706815	0.924202	0.805748	0.118809	-0.00569475	0.853586	-0.430853	0.435624	0.483082	0.94204	0.962022	0.603218	0.523935		0.54283	0.00239296	0.0265787	0.147571	0.799863	0.00903775
catalase	-0.0848943	0.494611	-0.0699966	-0.175466	-0.313102	0.634058	0.119691	-0.341172	-0.141697	0.314139	-0.0144261	-0.178067	-0.424481	-0.100026	-0.54833	-0.234955		0.744307	0.872766	0.904356	0.00958682	0.584072
OA	0.966202	0.404568	0.868256	0.941112	0.785546	0.421935	0.340285	0.892767	-0.751414	0.758368	0.767525	0.909209	0.821512	0.80575	0.47979	0.868317	-0.127216		0.000150782	0.624387	0.945828	0.000914
MOA	0.95322	0.311444	0.896612	0.867499	0.6137	0.582236	0.393078	0.839449	-0.832288	0.845591	0.819295	0.808086	0.663114	0.817177	0.425973	0.726669	-0.0626604	0.941471		0.867799	0.739261	0.00823606
MIA	0.102588	0.076549	0.221235	0.330228	0.502048	-0.209013	-0.653352	0.279032	0.112284	-0.205484	-0.0809633	0.386477	0.569303	-0.0131995	0.137545	0.524037	-0.0470358	0.190002	-0.0651236		0.629531	0.740037
CA	0.0584171	-0.654724	0.123976	0.0554939	0.085075	-0.325887	-0.231378	0.333395	0.0374106	-0.17482	0.0757124	0.126331	0.214865	0.0603776	0.582593	0.0990483	-0.80026	0.0266074	0.129798	-0.187238		0.93459
SA	0.904572	0.566659	0.702224	0.84699	0.875642	0.331373	0.498026	0.802631	-0.705137	0.723987	0.742011	0.802992	0.729765	0.879538	0.331487	0.803805	-0.211942	0.900917	0.809254	0.129401	0.0321359

## Sheet: Table S10
Table S10 The Mantel test between microbial community and soil factors with straw mulch
Rhizosphere soil					Non-rhizosphere soil
species	soil factors	r	p.value		species	soil factors	r	p.value
Actinobacteria	MT	-0.124197	0.755		Acidobacteria	MT	-0.00503938	0.412
Actinobacteria	TN	-0.242988	0.824		Acidobacteria	TN	-0.161858	0.87
Actinobacteria	AN	-0.273236	0.966		Acidobacteria	AN	-0.0120987	0.419
Actinobacteria	AMN	-0.103338	0.625		Acidobacteria	AMN	-0.101948	0.696
Actinobacteria	NN	-0.0908689	0.67		Acidobacteria	NN	-0.167988	0.899
Actinobacteria	DON	-0.322789	0.961		Acidobacteria	DON	-0.151432	0.879
Actinobacteria	TOC	-0.235274	0.911		Acidobacteria	TOC	0.0834018	0.285
Actinobacteria	POC	0.0354449	0.378		Acidobacteria	POC	-0.0918479	0.66
Actinobacteria	DOC	-0.0855458	0.629		Acidobacteria	DOC	0.0416833	0.294
Actinobacteria	ROC	-0.177753	0.806		Acidobacteria	ROC	0.039872	0.307
Actinobacteria	MBC	-0.136411	0.785		Acidobacteria	MBC	0.0098791	0.371
Actinobacteria	cellulase	-0.0869693	0.625		Acidobacteria	cellulase	-0.10251	0.687
Actinobacteria	sucrase	-0.0509331	0.541		Acidobacteria	sucrase	-0.0166274	0.427
Actinobacteria	amylase	0.706534	0.028		Acidobacteria	amylase	-0.000235966	0.44
Actinobacteria	urease	-0.0458319	0.465		Acidobacteria	urease	-0.0793022	0.615
Actinobacteria	protease	0.0697595	0.297		Acidobacteria	protease	-0.0767	0.614
Actinobacteria	catalase	-0.303758	0.952		Acidobacteria	catalase	-0.133134	0.794
Actinobacteria	OA	-0.261306	0.932		Acidobacteria	OA	-0.0743376	0.588
Actinobacteria	MOA	-0.191269	0.758		Acidobacteria	MOA	0.0926626	0.214
Actinobacteria	MIA	-0.149872	0.788		Acidobacteria	MIA	0.433546	0.029
Actinobacteria	CA	0.223442	0.151		Acidobacteria	CA	-0.160461	0.854
Actinobacteria	SA	0.000821389	0.399		Acidobacteria	SA	-0.0845684	0.667
Chloroflexi	MT	0.157661	0.163		Firmicutes	MT	0.0212155	0.399
Chloroflexi	TN	-0.300851	0.95		Firmicutes	TN	0.62008	0.067
Chloroflexi	AN	-0.178659	0.849		Firmicutes	AN	0.126194	0.244
Chloroflexi	AMN	0.190244	0.138		Firmicutes	AMN	-0.0918616	0.579
Chloroflexi	NN	-0.164688	0.861		Firmicutes	NN	0.145044	0.193
Chloroflexi	DON	-0.320915	0.985		Firmicutes	DON	0.212875	0.214
Chloroflexi	TOC	-0.220396	0.92		Firmicutes	TOC	-0.0240038	0.442
Chloroflexi	POC	0.326649	0.037		Firmicutes	POC	-0.241409	0.972
Chloroflexi	DOC	0.200066	0.118		Firmicutes	DOC	0.196173	0.094
Chloroflexi	ROC	0.00624696	0.438		Firmicutes	ROC	0.191578	0.179
Chloroflexi	MBC	0.102908	0.217		Firmicutes	MBC	0.10727	0.221
Chloroflexi	cellulase	0.118685	0.17		Firmicutes	cellulase	-0.162282	0.749
Chloroflexi	sucrase	-0.0210358	0.476		Firmicutes	sucrase	-0.167424	0.845
Chloroflexi	amylase	0.18288	0.27		Firmicutes	amylase	0.0609744	0.324
Chloroflexi	urease	-0.269911	0.957		Firmicutes	urease	-0.30231	0.932
Chloroflexi	protease	-0.0437973	0.565		Firmicutes	protease	-0.160613	0.734
Chloroflexi	catalase	0.111045	0.256		Firmicutes	catalase	0.153401	0.173
Chloroflexi	OA	-0.192987	0.793		Firmicutes	OA	-0.0153665	0.522
Chloroflexi	MOA	0.126149	0.218		Firmicutes	MOA	-0.017916	0.433
Chloroflexi	MIA	0.0248385	0.336		Firmicutes	MIA	0.486247	0.021
Chloroflexi	CA	0.0318863	0.405		Firmicutes	CA	0.577479	0.064
Chloroflexi	SA	0.390288	0.052		Firmicutes	SA	-0.11945	0.659
Bacteroidetes	MT	0.0861891	0.206		Ascomycota	MT	0.12106	0.15
Bacteroidetes	TN	-0.216089	0.901		Ascomycota	TN	-0.0398545	0.442
Bacteroidetes	AN	-0.0221133	0.505		Ascomycota	AN	0.00839623	0.375
Bacteroidetes	AMN	-0.0631485	0.62		Ascomycota	AMN	0.49993	0.024
Bacteroidetes	NN	0.0287168	0.36		Ascomycota	NN	0.364881	0.037
Bacteroidetes	DON	-0.186339	0.83		Ascomycota	DON	-0.191246	0.81
Bacteroidetes	TOC	-0.0639056	0.596		Ascomycota	TOC	-0.190782	0.716
Bacteroidetes	POC	0.0624755	0.315		Ascomycota	POC	0.103151	0.246
Bacteroidetes	DOC	0.00267419	0.408		Ascomycota	DOC	-0.172755	0.899
Bacteroidetes	ROC	-0.133599	0.72		Ascomycota	ROC	-0.00210085	0.392
Bacteroidetes	MBC	0.100714	0.18		Ascomycota	MBC	-0.223448	0.943
Bacteroidetes	cellulase	0.121362	0.173		Ascomycota	cellulase	0.387949	0.045
Bacteroidetes	sucrase	0.0339167	0.368		Ascomycota	sucrase	0.276574	0.086
Bacteroidetes	amylase	-0.101533	0.61		Ascomycota	amylase	0.0650922	0.296
Bacteroidetes	urease	-0.0355084	0.521		Ascomycota	urease	-0.10779	0.483
Bacteroidetes	protease	0.463007	0.016		Ascomycota	protease	0.465238	0.024
Bacteroidetes	catalase	-0.150219	0.741		Ascomycota	catalase	-0.192603	0.877
Bacteroidetes	OA	0.00192896	0.455		Ascomycota	OA	0.208684	0.057
Bacteroidetes	MOA	-0.294175	0.979		Ascomycota	MOA	0.0837229	0.241
Bacteroidetes	MIA	0.11381	0.196		Ascomycota	MIA	-0.129019	0.734
Bacteroidetes	CA	-0.144206	0.765		Ascomycota	CA	-0.283633	0.951
Bacteroidetes	SA	0.0766628	0.306		Ascomycota	SA	0.436099	0.023
Firmicutes	MT	0.797589	0.004		Mortierellomycota	MT	0.322461	0.049
Firmicutes	TN	-0.178139	0.843		Mortierellomycota	TN	0.280324	0.13
Firmicutes	AN	0.512236	0.023		Mortierellomycota	AN	0.0133367	0.422
Firmicutes	AMN	-0.189448	0.941		Mortierellomycota	AMN	0.29846	0.093
Firmicutes	NN	0.069503	0.279		Mortierellomycota	NN	0.443402	0.023
Firmicutes	DON	-0.00405277	0.455		Mortierellomycota	DON	-0.00830126	0.456
Firmicutes	TOC	0.0182751	0.362		Mortierellomycota	TOC	-0.0822779	0.523
Firmicutes	POC	0.0324704	0.381		Mortierellomycota	POC	0.188788	0.167
Firmicutes	DOC	0.494253	0.013		Mortierellomycota	DOC	0.165905	0.156
Firmicutes	ROC	0.208517	0.106		Mortierellomycota	ROC	0.302931	0.054
Firmicutes	MBC	0.850421	0.003		Mortierellomycota	MBC	0.176853	0.188
Firmicutes	cellulase	0.89133	0.01		Mortierellomycota	cellulase	0.339291	0.065
Firmicutes	sucrase	0.0924972	0.225		Mortierellomycota	sucrase	0.157047	0.174
Firmicutes	amylase	-0.181831	0.866		Mortierellomycota	amylase	0.400791	0.068
Firmicutes	urease	-0.0334504	0.52		Mortierellomycota	urease	-0.147931	0.698
Firmicutes	protease	0.539255	0.004		Mortierellomycota	protease	0.358933	0.047
Firmicutes	catalase	0.135931	0.203		Mortierellomycota	catalase	-0.156339	0.808
Firmicutes	OA	-0.080742	0.62		Mortierellomycota	OA	0.244284	0.073
Firmicutes	MOA	0.319084	0.061		Mortierellomycota	MOA	0.140177	0.196
Firmicutes	MIA	0.86099	0.002		Mortierellomycota	MIA	-0.109853	0.688
Firmicutes	CA	-0.0698834	0.591		Mortierellomycota	CA	-0.102386	0.61
Firmicutes	SA	0.752896	0.004		Mortierellomycota	SA	0.566869	0.008
Ascomycota	MT	0.788465	0.004		Basidiomycota	MT	0.240066	0.068
Ascomycota	TN	0.138477	0.23		Basidiomycota	TN	0.332819	0.108
Ascomycota	AN	0.173403	0.175		Basidiomycota	AN	0.270016	0.072
Ascomycota	AMN	-0.0660009	0.595		Basidiomycota	AMN	0.0444895	0.382
Ascomycota	NN	0.282521	0.059		Basidiomycota	NN	0.139336	0.169
Ascomycota	DON	0.207362	0.13		Basidiomycota	DON	-0.136237	0.705
Ascomycota	TOC	0.332686	0.069		Basidiomycota	TOC	-0.0328037	0.523
Ascomycota	POC	0.454131	0.018		Basidiomycota	POC	0.310113	0.053
Ascomycota	DOC	0.907831	0.001		Basidiomycota	DOC	0.19226	0.106
Ascomycota	ROC	0.838417	0.002		Basidiomycota	ROC	0.0615877	0.352
Ascomycota	MBC	0.699556	0.005		Basidiomycota	MBC	0.379055	0.036
Ascomycota	cellulase	0.324281	0.049		Basidiomycota	cellulase	-0.0587176	0.557
Ascomycota	sucrase	0.589746	0.017		Basidiomycota	sucrase	0.152707	0.173
Ascomycota	amylase	-0.256566	0.996		Basidiomycota	amylase	0.420376	0.03
Ascomycota	urease	-0.162553	0.795		Basidiomycota	urease	0.0104268	0.384
Ascomycota	protease	0.0854314	0.323		Basidiomycota	protease	0.0853262	0.288
Ascomycota	catalase	0.72145	0.002		Basidiomycota	catalase	0.0443434	0.316
Ascomycota	OA	-0.183926	0.846		Basidiomycota	OA	0.163427	0.131
Ascomycota	MOA	0.142209	0.188		Basidiomycota	MOA	0.14856	0.222
Ascomycota	MIA	0.590748	0.018		Basidiomycota	MIA	0.0110484	0.395
Ascomycota	CA	-0.0296548	0.478		Basidiomycota	CA	0.141063	0.259
Ascomycota	SA	0.42226	0.041		Basidiomycota	SA	0.168927	0.157
Mortierellomycota	MT	0.131722	0.18
Mortierellomycota	TN	0.027564	0.458
Mortierellomycota	AN	0.0664284	0.283
Mortierellomycota	AMN	-0.0205409	0.505
Mortierellomycota	NN	-0.101651	0.703
Mortierellomycota	DON	0.208278	0.128
Mortierellomycota	TOC	-0.0089505	0.456
Mortierellomycota	POC	0.117714	0.195
Mortierellomycota	DOC	0.072428	0.29
Mortierellomycota	ROC	0.022127	0.356
Mortierellomycota	MBC	0.162079	0.151
Mortierellomycota	cellulase	0.163659	0.154
Mortierellomycota	sucrase	-0.168778	0.88
Mortierellomycota	amylase	-0.217305	0.916
Mortierellomycota	urease	-0.0185764	0.462
Mortierellomycota	protease	0.20835	0.112
Mortierellomycota	catalase	0.338752	0.041
Mortierellomycota	OA	0.128158	0.191
Mortierellomycota	MOA	0.112641	0.238
Mortierellomycota	MIA	0.19251	0.12
Mortierellomycota	CA	-0.167688	0.886
Mortierellomycota	SA	0.444382	0.036
Basidiomycota	MT	0.887646	0.004
Basidiomycota	TN	0.00364606	0.435
Basidiomycota	AN	0.253757	0.103
Basidiomycota	AMN	-0.0934816	0.696
Basidiomycota	NN	0.227642	0.109
Basidiomycota	DON	0.0871461	0.261
Basidiomycota	TOC	0.36573	0.044
Basidiomycota	POC	0.4215	0.021
Basidiomycota	DOC	0.959481	0.001
Basidiomycota	ROC	0.803914	0.004
Basidiomycota	MBC	0.794778	0.002
Basidiomycota	cellulase	0.474342	0.011
Basidiomycota	sucrase	0.6332	0.015
Basidiomycota	amylase	-0.256329	0.988
Basidiomycota	urease	-0.135355	0.728
Basidiomycota	protease	0.166336	0.217
Basidiomycota	catalase	0.518264	0.011
Basidiomycota	OA	-0.177763	0.824
Basidiomycota	MOA	0.135602	0.219
Basidiomycota	MIA	0.699859	0.006
Basidiomycota	CA	-0.0057208	0.441
Basidiomycota	SA	0.434247	0.047
